# Supplementary material for: Construction of Spindle-Shaped Ti3+ Self-Doped TiO2 Photocatalysts Using Triethanolamine-Aqueous as the Medium and Its Photoelectrochemical Properties
Source: Nanomaterials (Basel). 2022 Jul 4;12(13):2298. doi: 10.3390/nano12132298 (PMC9268407; doi:10.3390/nano12132298)
Supplement: Supplementary file 1 [file nanomaterials-12-02298-s001.zip]

Archive with 1 entries (1 files):
- nanomaterials-1783276-supplementary.pdf
